# Supplementary material for: Development and Characterization of a Nanophyton iliense-Based Gel for Topical Application
Source: Pharmaceutics. 2026 Jun 9;18(6):710. doi: 10.3390/pharmaceutics18060710 (PMC13306694; doi:10.3390/pharmaceutics18060710)
Supplement: Supplementary file 1 [file pharmaceutics-18-00710-s001.zip]

Archive with 7 entries (7 files):
- pharmaceutics-4344249-supplementary.pdf
- Table S1. GCΓÇôMS identified compounds in Nanophyton iliense extract (June 3 sample).xlsx
- Table S2. GCΓÇôMS identified compounds in Nanophyton iliense extract (June 11 sample).xlsx
- Table S3. GCΓÇôMS identified compounds in Nanophyton iliense extract (June 18 sample).xlsx
- Table S4. GCΓÇôMS identified compounds in Nanophyton iliense extract (June 25 sample).xlsx
- Table S5. GCΓÇôMS identified compounds in Nanophyton iliense extract (May 13 sample).xlsx
- Table S6. GCΓÇôMS identified compounds in Nanophyton iliense extract (May 23 sample).xlsx
