# Supplementary material for: Development and Characterization of a Nanophyton iliense-Based Gel for Topical Application
Source: Pharmaceutics. 2026 Jun 9;18(6):710. doi: 10.3390/pharmaceutics18060710 (PMC13306694; doi:10.3390/pharmaceutics18060710)
Supplement: Supplementary file 1 [file pharmaceutics-18-00710-s001.zip › Table S1. GCΓÇôMS identified compounds in Nanophyton iliense extract (June 3 sample).xlsx]

## Sheet: Tentative NIST Library Results
Tentative NIST Library Results
Sample	MK-NE-M-DCM
RT	Compound Name	Match Factor	Component Area	Area %
17.5889	1-Tetradecene	98.6	1.29234e+07	0.382637
18.6907	5,9-Undecadien-2-one, 6,10-dimethyl-	97.8	1.19514e+07	0.353856
23.9032	Methyl tetradecanoate	98.2	1.15528e+07	0.342056
26.4317	Phytol, acetate	94.7	9.93799e+06	0.294244
26.5918	2-Pentadecanone, 6,10,14-trimethyl-	97.2	4.72724e+07	1.39964
28.3669	Hexadecanoic acid, methyl ester	98.6	1.88078e+08	5.56861
29.8266	Hexadecanoic acid, ethyl ester	96.6	1.51134e+07	0.447476
32.1762	9,12-Octadecadienoic acid (Z,Z)-, methyl ester	98.8	1.18251e+08	3.50119
32.3222	9-Octadecenoic acid (Z)-, methyl ester	97.1	2.21592e+08	6.5609
32.7695	Methyl stearate	98.8	3.0158e+07	0.892918
33.6971	Ethyl Oleate	97.6	15717150	0.465353
34.3106	Docosane	91.6	1.00195e+07	0.296657
34.912	Z-2-Octadecen-1-ol	90.5	1.73153e+07	0.512671
36.4046	Tricosane	94.5	2.64257e+07	0.782412
37.012	Eicosanoic acid, methyl ester	97.4	1.95841e+07	0.579845
37.723	4,8,12,16-Tetramethylheptadecan-4-olide	90.7	1.00791e+07	0.298423
38.4293	Tetracosane	95.1	1.10868e+07	0.328257
39.0932	1,21-Docosadiene	93.8	4.12888e+07	1.22248
40.4258	Pentacosane	97.2	1.00511e+08	2.97592
41.0049	Docosanoic acid, methyl ester	97.3	6.04321e+07	1.78927
41.5182	Bis(2-ethylhexyl) phthalate (contaminant)	96.2	5.27202e+07	1.56094
42.2857	Hexacosane	93.8	1.50808e+07	0.446512
43.4864	Tetracosane, 11-decyl-	91.8	3.0731e+07	0.909883
44.2539	Heptacosane	95.3	1.06134e+08	3.14241
44.9272	Tetracosanoic acid, methyl ester	90.3	7.22807e+07	2.14008
45.4122	1,3-Benzenedicarboxylic acid, bis(2-ethylhexyl) ester	90.7	1.01751e+07	0.301263
46.8107	Tetracosyl acetate	90.6	2.22598e+07	0.659068
47.5499	Squalene	93.8	9.01369e+08	26.6877
49.0897	Octacosane	94.3	1.11156e+08	3.29109
50.4034	1,6,10,14,18,22-Tetracosahexaen-3-ol, 2,6,10,15,19,23-hexamethyl-, (all-E)-	93.4	113825082	3.37013
50.6671	Oxirane, 2,2-dimethyl-3-(3,7,12,16,20-pentamethyl-3,7,11,15,19-heneicosapentaenyl)-, (all-E)-	91.5	8.00294e+08	23.6951
50.9025	1,6,10,14,18,22-Tetracosahexaen-3-ol, 2,6,10,15,19,23-hexamethyl-, (all-E)-	91.6	5.95819e+07	1.7641
51.0485	Oxirane, 2,2-dimethyl-3-(3,7,12,16,20-pentamethyl-3,7,11,15,19-heneicosapentaenyl)-, (all-E)-	91.9	5.50878e+07	1.63104
52.4281	1,6,10,14,18,22-Tetracosahexaen-3-ol, 2,6,10,15,19,23-hexamethyl-, (all-E)-	92.5	4.74829e+07	1.40587
			3.37747e+09
Rt=28.367	Hexadecanoic acid, methyl ester
Rt=32.322	9-Octadecenoic acid (Z)-, methyl ester
Rt=44.254	Heptacosane
Rt=47.550	Squalene
Rt=49.090	Octacosane
Rt=50.403	1,6,10,14,18,22-Tetracosahexaen-3-ol, 2,6,10,15,19,23-hexamethyl-, (all-E)-
Rt=50.667	Oxirane, 2,2-dimethyl-3-(3,7,12,16,20-pentamethyl-3,7,11,15,19-heneicosapentaenyl)-, (all-E)-
Sample	MK-NE-M-Me-5
RT	Compound Name	Match Factor	Component Area	Area %
18.8603	2-Propenoic acid, 3-(2-hydroxyphenyl)-, (E)-	92.7	5859913	1.87833
26.4507	Phytol acetate	94.4	3.98699e+06	1.27799
32.5671	Phytol	96.3	1.41493e+07	4.53541
36.221	1-Octadecanol	95.3	1.81808e+07	5.82766
37.7513	4,8,12,16-Tetramethylheptadecan-4-olide	93.7	7.38993e+06	2.36876
40.3128	Behenic alcohol	97.1	3.85702e+07	12.3633
44.2492	n-Tetracosanol-1	96.6	1.14371e+08	36.6605
49.0709	Octacosanol	92.8	3.20556e+07	10.2751
50.2904	Oxirane, 2,2-dimethyl-3-(3,7,12,16,20-pentamethyl-3,7,11,15,19-heneicosapentaenyl)-, (all-E)-	91	3.5565e+07	11.4
50.4882	1,6,10,14,18,22-Tetracosahexaen-3-ol, 2,6,10,15,19,23-hexamethyl-, (all-E)-	91.5	4.18453e+07	13.4131
			3.11974e+08
32.369	Allylescaline	16.8	1.62218e+07
32.878	4-Ethyl-N-(3,4,5-trimethoxybenzyl)aniline	21.4	2.38586e+07
41.707	α-Tocopherol methyl ether	52.3	3.95673e+07
46.957	Phytonadione	87.1	1.88173e+08
48.595	3-oxo-Stigmastane	78.5	5.4697e+07
51.684	3,5-Stigmastadien-7-one	89	5.20087e+07
Rt=32.567	Phytol
Rt=36.221	1-Octadecanol
Rt=40.313	Behenic alcohol
Rt=44.249	n-Tetracosanol-1
Rt=49.071	Octacosanol
Rt=50.290	Oxirane, 2,2-dimethyl-3-(3,7,12,16,20-pentamethyl-3,7,11,15,19-heneicosapentaenyl)-, (all-E)-
Rt=50.488	1,6,10,14,18,22-Tetracosahexaen-3-ol, 2,6,10,15,19,23-hexamethyl-, (all-E)-
Sample	MK-NE-A-K2
RT	Compound Name	Match Factor	Component Area	Area %
26.6152	2-Pentadecanone, 6,10,14-trimethyl-	90.6	1487684	3.78066
45.1484	gamma-Sitosterol	95.1	1.55776e+07	39.5876
47.2438	beta-Amyrin	92.6	2.22845e+07	56.6317
			3.93498e+07
34.95	Cycloartenol acetate	8.47	802893
38.938	7,8-Epoxylanostan-11-ol, 3-acetoxy-	17.6	5.07212e+06
41.028	Cycloartenol	9.48	1.05634e+07
41.542	Stigmasterol	51.3	6.21902e+06
44.089	Phytyl decanoate	18.1	2.25659e+07
48.652	3-oxo-Stigmastane	87.8	2.44461e+07
50.351	Cycloartenol?	30.2	6.69247e+07
51.717	5-Stigmastadien-7-one	89	1.33023e+07
Rt=26.615	2-Pentadecanone, 6,10,14-trimethyl-
Rt=45.148	gamma-Sitosterol
Rt=47.244	beta-Amyrin
Sample	MK-NE-E-K2
RT	Compound Name	Match Factor	Component Area	Area %
18.6154	4'-hydroxy Acetophenone	95.3	4.88064e+06	20.0349
19.6278	Benzenemethanol, 3,4-dimethoxy-	91.1	1.59855e+06	6.56201
21.3982	Benzoic acid, 4-hydroxy-3-methoxy-, ethyl ester	94.8	2.02091e+06	8.29577
24.6001	(E)-4-(3-Hydroxyprop-1-en-1-yl)-2-methoxyphenol	95	1.01403e+07	41.6258
30.1374	trans-Sinapyl alcohol	95.3	5.72026e+06	23.4815
			2.43607e+07
28.532	Ethyl (E)-ferulate	45.6	1.01265e+06
29.864	Hexadecanoic acid ethyl ester	75.7	857699
32.586	Phytol	19.3	724097
33.791	Linolenic acid ethyl ester	32.1	641740
45.747	Stigmastanol	28.6	4.12294e+06
46.886	Phytyl linoleate	35.9	3.18976e+07
48.642	Oleic acid eicosyl ester	5.19	1.32332e+06
50.229	2,2,4-Trimethyl-3-(3,8,12,16-tetramethyl-heptadeca-3,7,11,15-tetraenyl)-cyclohexanol	10.6	2.4189e+07
51.924	Palmitic acid eicosyl ester	30.9	2.34709e+07
Rt=18.615	4'-hydroxy Acetophenone
Rt=19.628	Benzenemethanol, 3,4-dimethoxy-
Rt=21.398	Benzoic acid, 4-hydroxy-3-methoxy-, ethyl ester
Rt=24.600	(E)-4-(3-Hydroxyprop-1-en-1-yl)-2-methoxyphenol
Rt=30.137	trans-Sinapyl alcohol
Sample	MK-NE-M1-17+18-14+18-3+8
RT	Compound Name	Match Factor	Component Area	Area %
9.8809	Hexanoic acid	91.8	2.94352e+06	9.4783
23.0933	7-Oxabicyclo[4.1.0]heptan-3-ol, 6-(3-hydroxy-1-butenyl)-1,5,5-trimethyl-	98.7	5927916	19.0882
23.5265	3-Buten-2-one, 4-(4-hydroxy-2,2,6-trimethyl-7-oxabicyclo[4.1.0]hept-1-yl)-	94.8	7.27015e+06	23.4103
24.6095	(E)-4-(3-Hydroxyprop-1-en-1-yl)-2-methoxyphenol	91.8	2.28216e+06	7.3487
28.3623	Hexadecanoic acid methyl ester	94.1	1.91586e+06	6.16917
34.0974	Hexadecanamide	91.6	6.83987e+06	22.0248
41.5794	Bis(2-ethylhexyl) phthalate (contaminant)	91.8	3.87585e+06	12.4805
			3.10553e+07
12.183	4-Ethyl-2,6-dimethyl-4-heptanol	39.8	1.08174e+06
16.383	Methyl 6-oxoheptanoate	13.1	1.10291e+06
16.464	exo-2-Hydroxycineole	9.66	958616
19.138	1-Hydroxybicyclo[2.2.2]oct-5-en-2-yl, methyl ketone	11.4	917361
24.609	Coniferyl alcohol	53.7	2.28216e+06
25.466	2,4-Dihydroxy-2,6,6-trimethylcyclohexylideneacetic acid γ-lactone	41.5	4.42449e+06
25.81	5,5,8a-Trimethyl-3,5,6,7,8,8a-hexahydro-2H-chromene	31.9	6.82288e+06
26.474	3,7,11,15-Tetramethyl-2-hexadecen-1-ol	8.57	3.04569e+06
32.157	Methyl 3-cis,9-cis,12-cis-octadecatrienoate	6.23	3.11043e+06
37.977	9-Octadecenamide	71.5	1.49904e+07
40.365	Hexa(methoxymethyl)melamine (contaminant?)	88.9	1.84506e+06
44.367	Oleyl oleate	7.53	6.69871e+06
44.508	Linolenic acid, 2-hydroxy-1-(hydroxymethyl)ethyl ester (Z,Z,Z)-	21.1	4.92527e+06
46.25	13-Docosenamide	85.4	6.7156e+06
49.024	Ergost-5-en-3-yl acetate	5.03	2.70672e+06
Rt=9.881	Hexanoic acid
Rt=23.093	7-Oxabicyclo[4.1.0]heptan-3-ol, 6-(3-hydroxy-1-butenyl)-1,5,5-trimethyl-
Rt=23.526	3-Buten-2-one, 4-(4-hydroxy-2,2,6-trimethyl-7-oxabicyclo[4.1.0]hept-1-yl)-
Rt=24.609	(E)-4-(3-Hydroxyprop-1-en-1-yl)-2-methoxyphenol
Rt=28.362	Hexadecanoic acid methyl ester
Rt=34.097	Hexadecanamide
Sample	MK-NE-M-US
RT	Compound Name	Match Factor	Component Area	Area %
16.5247	2-Methoxy-4-vinylphenol	91.9	2.01973e+06	3.18653
18.6342	4'-hydroxy-Acetophenone	92	2214904	3.49446
24.6094	(E)-4-(3-Hydroxyprop-1-en-1-yl)-2-methoxyphenol	93.2	3.71855e+06	5.86676
26.4741	Phytol acetate	95.6	7.90714e+06	12.4751
28.3669	Hexadecanoic acid, methyl ester	94.2	2.17955e+06	3.43868
30.1562	trans-Sinapyl alcohol	90.7	1.97247e+06	3.11196
32.2986	8-Octadecenoic acid, methyl ester	92.7	1.82114e+06	2.87322
32.5953	Phytol	90.7	5139741	8.10898
36.2539	Eicosyl methyl ether	93.5	6.29986e+06	9.93931
40.341	Behenic alcohol	92.7	5.74593e+06	9.06536
44.2633	n-Tetracosanol-1	94.3	1.966e+07	31.0177
47.3945	Squalene	90.5	4.7043e+06	7.42198
			6.33833e+07
10.079	N,N-Dimethylglycine	14.9	5.20034e+06
27.439	Neophytadiene	41.4	2.28346e+06
45.346	γ-Sitosterol	50.4	7.32055e+06
46.392	2-(2,5-Dimethoxy-4-ethylphenyl)ethanol, acetate	14.3	6.22186e+06
47.799	Oleic acid eicosyl ester	9.75	6.38362e+06
49.061	Stigmasterol	6.29	4.93808e+06
50.53	Oxirane, 2,2-dimethyl-3-(3,7,12,16,20-pentamethyl-3,7,11,15,19-heneicosapentaenyl)-, (all-E)-	21.4	3.1329e+06
52	3,5-Stigmastadien-7-one	89	6.512e+07
Rt=24.609	(E)-4-(3-Hydroxyprop-1-en-1-yl)-2-methoxyphenol
Rt=26.474	Phytol acetate
Rt=32.595	Phytol
Rt=36.254	Eicosyl methyl ether
Rt=40.341	Behenic alcohol
Rt=44.263	n-Tetracosanol-1
Rt=47.395	Squalene
