# Supplementary material for: Development and Characterization of a Nanophyton iliense-Based Gel for Topical Application
Source: Pharmaceutics. 2026 Jun 9;18(6):710. doi: 10.3390/pharmaceutics18060710 (PMC13306694; doi:10.3390/pharmaceutics18060710)
Supplement: Supplementary file 1 [file pharmaceutics-18-00710-s001.zip › Table S2. GCΓÇôMS identified compounds in Nanophyton iliense extract (June 11 sample).xlsx]

## Sheet: Tentative NIST Library Results
Tentative NIST Library Results
Sample	NK-NE-M-ME-IOP-15-2215
RT	Compound Name	Match Factor	Component Area	Area %
18.9684	1-Dodecanol	92.7	859143	5.98404
20.6023	2(4H)-Benzofuranone, 5,6,7,7a-tetrahydro-4,4,7a-trimethyl-, (R)-	94.7	1.20252e+06	8.37568
23.4464	3-Buten-2-one, 4-(4-hydroxy-2,2,6-trimethyl-7-oxabicyclo[4.1.0]hept-1-yl)-	90	597627	4.16255
25.3816	6-Hydroxy-4,4,7a-trimethyl-5,6,7,7a-tetrahydrobenzofuran-2(4H)-one	94.7	1.05435e+06	7.34367
26.4076	Phytol acetate	95.9	6.09116e+06	42.4257
26.5541	2-Hexadecene, 3,7,11,15-tetramethyl-, [R-[R*,R*-(E)]]-	90.2	1.09448e+06	7.62319
26.9543	3,7,11,15-Tetramethylhexadec-2-en-1-yl acetate	91.1	926780	6.45513
27.3687	3,7,11,15-Tetramethyl-2-hexadecen-1-ol	92.5	1.94537e+06	13.5498
32.228	10-Octadecenoic acid methyl ester	91.4	585815	4.08028
			1.43572e+07
17.476	Hexyl isobutyrate	7.49	181342
19.792	2,2,6,7-Tetramethyl-10-oxatricyclo[4.3.1.0(1,6)]decan-5-ol	10.1	624426
20.927	Fumaric acid, ethyl 2-methylallyl ester	21.6	722698
22.392	4-Hydroxy-β-ionone	37.4	553196
26.554	3,7,11,15-Tetramethylhexadec-2-ene	29.3	1.09448e+06
28.296	Hexadecanoic acid methyl ester	72.2	487750
37.812	Oleic acid eicosyl ester	15.1	1.24304e+06
41.476	Bis(2-ethylhexyl) phthalate (contaminant)	23.9	546178
46.104	Erucylamide	30.6	1.02537e+06
Rt=20.602	2(4H)-Benzofuranone, 5,6,7,7a-tetrahydro-4,4,7a-trimethyl-, (R)-
Rt=25.382	6-Hydroxy-4,4,7a-trimethyl-5,6,7,7a-tetrahydrobenzofuran-2(4H)-one
Rt=26.408	Phytol acetate
Rt=26.554	2-Hexadecene, 3,7,11,15-tetramethyl-, [R-[R*,R*-(E)]]-
Rt=26.954	3,7,11,15-Tetramethylhexadec-2-en-1-yl acetate
Rt=27.369	3,7,11,15-Tetramethyl-2-hexadecen-1-ol
Sample	NK-NE-M-ME-IOPr-15+22-2+4	Match Factor	Component Area	Area %
26.4035	Phytol acetate	94.2	2907993	7.98624
27.3641	3,7,11,15-Tetramethyl-2-hexadecen-1-ol	90	993981	2.72978
41.3252	Stigmasterol	91.7	3.25106e+07	89.284
			3.64125e+07
38.891	Campesterol	19.1	4.06233e+06
41.994	(22E)-Ergost-22-en-3-ol	21.6	6.80283e+06
45.106	γ-Sitosterol	67.7	8.04659e+07
45.667	Stigmastanol	83.8	2.59754e+07
48.657	7-Stigmasten-3β-ol	47.3	1.62393e+07
50.013	Stigmasterone	16.9	6.26325e+06
51.383	3,5-Stigmastadien-7-one	89	4.89704e+06
Rt=26.404	Phytol acetate
Rt=27.364	3,7,11,15-Tetramethyl-2-hexadecen-1-ol
Rt=41.325	Stigmasterol
Sample	NK-NE-M-M-d-f-14+16-3+4
RT	Compound Name	Match Factor	Component Area	Area %
23.8796	Methyl tetradecanoate	98	2.41682e+06	1.14559
25.3769	6-Hydroxy-4,4,7a-trimethyl-5,6,7,7a-tetrahydrobenzofuran-2(4H)-one	95.8	1.10261e+06	0.522644
26.0597	Pentadecanoic acid methyl ester	95.8	993038	0.470705
28.3245	Hexadecanoic acid methyl ester	99	9.50164e+07	45.0383
30.5282	Heptadecanoic acid methyl ester	95.8	2.1463e+06	1.01736
32.115	9,12-Octadecadienoic acid (Z,Z)-methyl ester	98.2	6.40406e+06	3.03556
32.2986	9,12,15-Octadecatrienoic acid methyl ester, (Z,Z,Z)-	99.1	7.40697e+07	35.1094
32.7365	Methyl stearate	98.4	1.38889e+07	6.58341
36.979	Eicosanoic acid methyl ester	96.7	5.61872e+06	2.6633
40.9578	Docosanoic acid methyl ester	96.7	6.34807e+06	3.00902
41.471	Bis(2-ethylhexyl) phthalate (contaminant)	92.8	2.96346e+06	1.40469
			210968109
44.861	Lignoceric acid methyl ester	48.8	4.57421e+06
47.277	Stigmastane-3,6-dione	49.2	1.5078e+07
51.364	3,5-Stigmastadien-7-one	89	1.0035e+07
Rt=28.325	Hexadecanoic acid methyl ester
Rt=32.115	9,12-Octadecadienoic acid (Z,Z)-methyl ester
Rt=32.299	9,12,15-Octadecatrienoic acid methyl ester, (Z,Z,Z)-
Rt=32.737	Methyl stearate
Rt=36.979	Eicosanoic acid methyl ester
Rt=40.958	Docosanoic acid methyl ester
