# Supplementary material for: Development and Characterization of a Nanophyton iliense-Based Gel for Topical Application
Source: Pharmaceutics. 2026 Jun 9;18(6):710. doi: 10.3390/pharmaceutics18060710 (PMC13306694; doi:10.3390/pharmaceutics18060710)
Supplement: Supplementary file 1 [file pharmaceutics-18-00710-s001.zip › Table S3. GCΓÇôMS identified compounds in Nanophyton iliense extract (June 18 sample).xlsx]

## Sheet: Tentative NIST Library Results
Tentative NIST Library Results
Sample	Mk-NE-M10-f-15+22_6+8_1+8
RT	Compound Name	Match Factor	Component Area	Area %
20.5978	2(4H)-Benzofuranone, 5,6,7,7a-tetrahydro-4,4,7a-trimethyl-, (R)-	95.5	941324	62.0626
26.4035	Phytol acetate	91.3	575410	37.9374
			1.51673e+06
16.332	4-Ethylguaiacol	19.2	633564
26.549	3,7,11-Trimethyl-1-dodecanol	8.6	134431
27.364	3,7,11,15-Tetramethyl-2-hexadecen-1-ol	27.2	188631
28.287	Methyl 11-(3-pentyl-2-oxiranyl)undecanoate	6.91	119141
Rt=20.598	2(4H)-Benzofuranone, 5,6,7,7a-tetrahydro-4,4,7a-trimethyl-, (R)-
Rt=26.404	Phytol acetate
Sample	Mk-NE-M10-f-15+22_6+8_9+17
RT	Compound Name	Match Factor	Component Area	Area %
26.3987	Phytol acetate	96.3	1.41778e+07	13.6697
26.9402	3,7,11,15-Tetramethylhexadec-2-en-1-yl acetate	93.2	1.9923e+06	1.9209
27.3593	3,7,11,15-Tetramethyl-2-hexadecen-1-ol	94.1	4.21454e+06	4.06349
38.8625	Campesterol	90.9	5.07269e+06	4.89089
41.2827	Stigmasterol	97.3	2.12708e+07	20.5085
44.946	gamma-Sitosterol	97.9	4.51767e+07	43.5576
45.544	Stigmastanol	96.3	1.18123e+07	11.3889
			1.03717e+08
28.287	14-Methyl-8-hexadecenal	5.75	676427
41.937	(22E)-Ergost-22-en-3-ol	14.9	3.33802e+06
42.658	Ergost-7-en-3-ol	25.5	2.72976e+06
48.605	Stigmast-7-en-3-ol, (3β,5α)-	49	2.1559e+07
Rt=26.399	Phytol acetate
Rt=27.359	3,7,11,15-Tetramethyl-2-hexadecen-1-ol
Rt=38.863	Campesterol
Rt=41.283	Stigmasterol
Rt=44.946	gamma-Sitosterol
Rt=45.544	Stigmastanol
Sample	Mk-NE-M20+100_20-f-3+6
RT	Compound Name	Match Factor	Component Area	Area %
26.3987	Phytol acetate	95.3	2.57604e+06	77.7612
27.3592	3,7,11,15-Tetramethyl-2-hexadecen-1-ol	92.2	736719	22.2388
			3.31276e+06
26.94	3,7,11,15-Tetramethylhexadec-2-en-1-yl acetate	5	317285
28.287	3,7,11-Trimethyl-1-dodecanol	5.45	152011
44.136	7,8-Epoxylanostan-11-ol, 3-acetoxy-	9.56	546588
47.093	4-Methylstigmast-7-en-3-ol	12.3	1.77563e+06
48.534	γ-Sitosterol	11.4	722697
Rt=26.399	Phytol acetate
Rt=27.359	3,7,11,15-Tetramethyl-2-hexadecen-1-ol
Sample	Mk-NE-M10-f-15+22_6+8_18+30
RT	Compound Name	Match Factor	Component Area	Area %
26.2857	2-Hexadecene, 3,7,11,15-tetramethyl-, [R-[R*,R*-(E)]]-	92	554549	0.718651
26.4081	Phytol acetate	96	4.85296e+07	62.8905
26.9449	3,7,11,15-Tetramethylhexadec-2-en-1-yl acetate	94.3	7.61702e+06	9.87104
27.364	3,7,11,15-Tetramethyl-2-hexadecen-1-ol	95.1	1.52911e+07	19.816
38.4481	Hexanedioic acid, bis(2-ethylhexyl) ester	97.2	5173031	6.70383
			7.71653e+07
Rt=26.408	Phytol acetate
Rt=26.945	3,7,11,15-Tetramethylhexadec-2-en-1-yl acetate
Rt=27.364	3,7,11,15-Tetramethyl-2-hexadecen-1-ol
Rt=38.448	Hexanedioic acid, bis(2-ethylhexyl) ester
