# Supplementary material for: Development and Characterization of a Nanophyton iliense-Based Gel for Topical Application
Source: Pharmaceutics. 2026 Jun 9;18(6):710. doi: 10.3390/pharmaceutics18060710 (PMC13306694; doi:10.3390/pharmaceutics18060710)
Supplement: Supplementary file 1 [file pharmaceutics-18-00710-s001.zip › Table S4. GCΓÇôMS identified compounds in Nanophyton iliense extract (June 25 sample).xlsx]

## Sheet: Tentative NIST Library Results
Tentative NIST Library Results
Sample	MK-NE-M4-10+13-7+19
RT	Compound Name	Match Factor	Component Area	Area %
46.189	2-(2,5-Dimethoxy-4-ethylphenyl)ethylamine, N-acetyl-	20.7	1.80472e+06
Rt=46.189	2-(2,5-Dimethoxy-4-ethylphenyl)ethylamine, N-acetyl-
Sample	MK-NE-M4-10+13-29+38
RT	Compound Name	Match Factor	Component Area	Area %
46.189	2-(2,5-Dimethoxy-4-ethylphenyl)ethanol, acetate	13.8	3.03588e+06
Rt=46.189	2-(2,5-Dimethoxy-4-ethylphenyl)ethanol, acetate
Sample	NK-ER-U-3-H2O-F(9-25)
RT	Compound Name	Match Factor	Component Area	Area %
Sample	NK-ER-U-3-H2O-F(1-8)
RT	Compound Name	Match Factor	Component Area	Area %
Sample	NK-ER-U-3-H2O-F(30-44)
RT	Compound Name	Match Factor	Component Area	Area %
Sample	MK-NE-M3-f-8+9-9
RT	Compound Name	Match Factor	Component Area	Area %
	Column Components
Sample	MK-NE-M-F-10+13-23+31
RT	Compound Name	Match Factor	Component Area	Area %
46.255	2-(2,5-Dimethoxy-4-ethylphenyl)ethylamine, N-acetyl-	17.6	5.9864e+07
Rt=46.255	2-(2,5-Dimethoxy-4-ethylphenyl)ethylamine, N-acetyl-
Sample	MK-NE-M-3-f-8+9-8+11
RT	Compound Name	Match Factor	Component Area	Area %
	Column Components
Sample	MK-NE-M-F-10+13-7+19
RT	Compound Name	Match Factor	Component Area	Area %
33.612	Column Component
46.307	2-(2,5-Dimethoxy-4-ethylphenyl)ethylamine, N-acetyl-	17.8	1.20801e+08
Rt=46.307	2-(2,5-Dimethoxy-4-ethylphenyl)ethylamine, N-acetyl-
Sample	MK-NE-M3-f-8+9-49+78
RT	Compound Name	Match Factor	Component Area	Area %
46.17	2-(2,5-Dimethoxy-4-ethylphenyl)ethylamine, N-acetyl-	15.6	4.12136e+06
Rt=46.17	2-(2,5-Dimethoxy-4-ethylphenyl)ethylamine, N-acetyl-
