# Supplementary material for: Development and Characterization of a Nanophyton iliense-Based Gel for Topical Application
Source: Pharmaceutics. 2026 Jun 9;18(6):710. doi: 10.3390/pharmaceutics18060710 (PMC13306694; doi:10.3390/pharmaceutics18060710)
Supplement: Supplementary file 1 [file pharmaceutics-18-00710-s001.zip › Table S5. GCΓÇôMS identified compounds in Nanophyton iliense extract (May 13 sample).xlsx]

## Sheet: Tentative NIST Library Results 
Tentative NIST Library Results
Sample	NE-MK-ME-1
RT	Compound Name	Match Factor	Component Area	Area %
36.6305	Hexanedioic acid, bis(2-ethylhexyl) ester	95.4	2.26294e+06	1.48401
38.4763	Pentacosane	93.3	1.51697e+06	0.994816
39.5734	Bis(2-ethylhexyl) phthalate (contaminant?)	95.2	1.67688e+06	1.09968
45.4592	Squalene	96.2	1.47031e+08	96.4215
			1.52488e+08
39.573	Phthalic acid, di(2-propylpentyl) ester (contaminant?)	19.3	1.67688e+06
46.773	Geranyl linallol	17.5	8.99098e+06
47.926	Geranyl linallol?	11.9	9.03662e+06
Rt=36.630	Hexanedioic acid, bis(2-ethylhexyl) ester
Rt=38.476	Pentacosane
Rt=45.459	Squalene
Sample	NE-MK-ME-2
RT	Compound Name	Match Factor	Component Area	Area %
18.6624	5,9-Undecadien-2-one, 6,10-dimethyl-	97.4	2.35709e+06	1.13621
23.2769	Methyl tetradecanoate	94.7	1.13465e+06	0.546945
25.4758	Phytol acetate	93.2	524769	0.252959
25.6123	2-Pentadecanone, 6,10,14-trimethyl-	97.9	6.51319e+06	3.13962
26.2292	1,2-Benzenedicarboxylic acid, bis(2-methylpropyl) ester	93.2	1.52805e+06	0.73658
26.7754	9-Hexadecenoic acid, methyl ester, (E)-	92.8	440964	0.212562
27.0532	9-Hexadecenoic acid, methyl ester, (Z)-	94.2	594342	0.286496
27.1474	Hexadecanoic acid, methyl ester	97.5	2.06369e+07	9.94779
28.0891	Dibutyl phthalate (contaminant?)	95.9	1.57847e+06	0.760886
30.6223	9,12-Octadecadienoic acid (Z,Z)-, methyl ester	99.2	1.08693e+07	5.23943
30.7306	9-Octadecenoic acid (Z)-, methyl ester	99.5	1.77095e+07	8.53671
31.178	Methyl stearate	98.1	2.32386e+06	1.12019
32.0491	Ethyl Oleate	94	641936	0.309439
32.2374	(Z)-18-Octadec-9-enolide	93	1.16427e+06	0.561223
33.2027	Z-2-Octadecen-1-ol	91.6	2.4158e+06	1.16451
35.1944	Eicosanoic acid, methyl ester	93.3	1.28032e+06	0.617165
37.205	1,21-Docosadiene	90.7	4.01737e+06	1.93653
39.0602	Docosanoic acid, methyl ester	94.2	3016845	1.45424
39.5735	Bis(2-ethylhexyl) phthalate (contaminant?)	95.8	5.88762e+06	2.83807
42.9119	Tetracosanoic acid, methyl ester	92	1.74402e+06	0.840685
45.3368	Squalene	97.2	2.41424e+07	11.6376
46.2268	alpha-Tocospiro B	92.2	3441099	1.65875
46.8012	alpha-Tocospiro A	90.5	6080015	2.93081
48.2468	1,6,10,14,18,22-Tetracosahexaen-3-ol, 2,6,10,15,19,23-hexamethyl-, (all-E)-	91.8	1.42289e+07	6.8589
48.4869	Oxirane, 2,2-dimethyl-3-(3,7,12,16,20-pentamethyl-3,7,11,15,19-heneicosapentaenyl)-, (all-E)-	91.1	6.82255e+07	32.8874
48.5952	Oxirane, 2,2-dimethyl-3-(3,7,12,16,20-pentamethyl-3,7,11,15,19-heneicosapentaenyl)-, (all-E)-	91.1	4.95456e+06	2.3883
			2.07452e+08
Rt=25.612	2-Pentadecanone, 6,10,14-trimethyl-
Rt=27.147	Hexadecanoic acid, methyl ester
Rt=30.622	9,12-Octadecadienoic acid (Z,Z)-, methyl ester
Rt=30.731	9-Octadecenoic acid (Z)-, methyl ester
Rt=45.337	Squalene
Rt=46.801	alpha-Tocospiro A
Rt=48.247	1,6,10,14,18,22-Tetracosahexaen-3-ol, 2,6,10,15,19,23-hexamethyl-, (all-E)-
Rt=48.487	Oxirane, 2,2-dimethyl-3-(3,7,12,16,20-pentamethyl-3,7,11,15,19-heneicosapentaenyl)-, (all-E)-
Rt=48.595	Oxirane, 2,2-dimethyl-3-(3,7,12,16,20-pentamethyl-3,7,11,15,19-heneicosapentaenyl)-, (all-E)-
Sample	NE-MK-ME-3
RT	Compound Name	Match Factor	Component Area	Area %
19.4158	3-Buten-2-one, 4-(2,2,6-trimethyl-7-oxabicyclo[4.1.0]hept-1-yl)-	91.4	361914	0.352159
21.1815	Diethyl Phthalate (contaminant?)	97.5	729681	0.710014
22.4434	1-Tetradecanol	90.2	332688	0.323721
25.4805	Phytol acetate	94.9	978454	0.952081
25.617	2-Pentadecanone, 6,10,14-trimethyl-	94.5	620816	0.604084
26.2763	1-Hexadecanol	96.6	2.2074e+06	2.14791
30.3492	E-15-Heptadecenal	94	1.2314e+06	1.19821
31.0037	Phytol	98.1	8.67078e+06	8.43708
34.441	Behenic alcohol	97.5	1.41429e+07	13.7617
35.9148	4,8,12,16-Tetramethylheptadecan-4-olide	94.5	6.66772e+06	6.488
38.3869	Docosanol methyl ether	96.6	1.32364e+07	12.8797
39.4039	24-Methylenecycloartan-3-one	90.4	1.23116e+07	11.9798
40.76	gamma-Sitostenone	90.9	2.04485e+07	19.8973
42.2291	Tetracosanol	97	17271160	16.8057
47.0084	Octacosanol	90.4	3.55849e+06	3.46258
			1.0277e+08
31.319	4-Ethyl-N-(3,4,5-trimethoxybenzyl)aniline	20	2.25397e+07
Rt=31.004	Phytol
Rt=34.441	Behenic alcohol
Rt=35.915	4,8,12,16-Tetramethylheptadecan-4-olide
Rt=38.387	Docosanol methyl ether
Rt=39.404	24-Methylenecycloartan-3-one
Rt=40.76	gamma-Sitostenone
Rt=42.229	Tetracosanol
Rt=47.008	Octacosanol
Sample	NE-MK-ME-4
RT	Compound Name	Match Factor	Component Area	Area %
25.4853	Phytol acetate	96.1	6.65226e+06	68.2103
25.9609	3,7,11,15-Tetramethylhexadec-2-en-1-yl acetate	91.7	920655	9.44012
26.3329	3,7,11,15-Tetramethyl-2-hexadecen-1-ol	93.2	2.17966e+06	22.3496
			9.75258e+06
30.848	Allylescaline	7.98	2.89941e+06
34.177	Cycloartenol	66.9	4.97657e+06
35.689	Lanosterol	56.8	4.11689e+06
36.828	Stigmasta-3,5-dien-7-one	84.8	1.14706e+06
39.8	Citrost-7-en-3-ol	20.1	2.29219e+06
40.774	24-Methylenecycloartanol	53.1	3.0645e+07
41.142	Citrostadienol	63.6	6584804
42.22	Henicosyl formate	2.64	863159
43.063	Betulin	12.6	1.67422e+06
47.479	β-Amyrin	12	1.77337e+06
49.424	Cyclopropa[5,6]stigmast-22-en-3-one, 3',6-dihydro-, (5β,6α,22E)-	48.1	4.98108e+06
Rt=25.485	Phytol acetate
Rt=25.961	3,7,11,15-Tetramethylhexadec-2-en-1-yl acetate
Rt=26.331	3,7,11,15-Tetramethyl-2-hexadecen-1-ol
Sample	NE-MK-ME-5	Sample
RT	Compound Name	Match Factor	Component Area	Area %
14.8674	1H-Pyrrole-2,5-dione, 3-ethyl-4-methyl-	90.5	405115	1.38549
18.8226	2-Propenoic acid, 3-(2-hydroxyphenyl)-, (E)-	94	828642	2.83396
20.4424	2(4H)-Benzofuranone, 5,6,7,7a-tetrahydro-4,4,7a-trimethyl-, (R)-	98.2	2.2458e+06	7.68064
25.4901	Phytol acetate	96.4	1.61698e+07	55.3006
25.9609	3,7,11,15-Tetramethylhexadec-2-en-1-yl acetate	93.9	2.19237e+06	7.49791
26.3329	3,7,11,15-Tetramethyl-2-hexadecen-1-ol	93.61	4.95702e+06	16.953
42.2151	n-Tetracosanol	92.6	2.44103e+06	8.34834
			2.92398e+07
30.844	Allylescaline	5.29	1.30843e+06
38.378	17-Pentatriacontene	5.46	1.09038e+06
41.843	2-Hydroxy-5-[(E)-phenyldiazenyl]-3-propylbenzoic acid	8.79	5.20292e+06
46.768	Salsoline	6.84	1.2048e+06
Rt=20.442	2(4H)-Benzofuranone, 5,6,7,7a-tetrahydro-4,4,7a-trimethyl-, (R)-
Rt=25.490	Phytol acetate
Rt=25.961	3,7,11,15-Tetramethylhexadec-2-en-1-yl acetate
Rt=26.333	3,7,11,15-Tetramethyl-2-hexadecen-1-ol
Rt=42.215	n-Tetracosanol
Sample	NE-MK-ME-6
RT	Compound Name	Match Factor	Component Area	Area %
11.1238	Benzyl alcohol	93.5	411764	1.38445
18.8083	2-Propenoic acid, 3-(2-hydroxyphenyl)-, (E)-	97.9	2.77995e+06	9.34687
19.9101	Benzoic acid, 4-hydroxy-3-methoxy-, methyl ester	90.9	233408	0.784773
20.4422	2(4H)-Benzofuranone, 5,6,7,7a-tetrahydro-4,4,7a-trimethyl-, (R)-	98.2	1.84564e+06	6.20549
25.4852	Phytol acetate	96.4	1.40247e+07	47.1545
25.956	3,7,11,15-Tetramethylhexadec-2-en-1-yl acetate	93.6	2.1296e+06	7.16021
26.328	3,7,11,15-Tetramethyl-2-hexadecen-1-ol	93.58	4.51672e+06	15.1863
34.4269	E-15-Heptadecenal	92.8	1.4207e+06	4.77673
42.215	n-Tetracosanol	90.7	2.37959e+06	8.00075
			2.97421e+07
30.034	24α-Ethyllathosterol	71.3	1.26466e+06
33.801	24-Ethylidenelathosterol	56	2.81392e+06
38.377	1-Tetracosene	4	1.542e+06
41.834	2-Hydroxy-5-[(E)-phenyldiazenyl]-3-propylbenzoic acid	10.9	3.35358e+06
Rt=18.808	2-Propenoic acid, 3-(2-hydroxyphenyl)-, (E)-
Rt=20.442	2(4H)-Benzofuranone, 5,6,7,7a-tetrahydro-4,4,7a-trimethyl-, (R)-
Rt=25.485	Phytol acetate
Rt=25.956	3,7,11,15-Tetramethylhexadec-2-en-1-yl acetate
Rt=26.328	3,7,11,15-Tetramethyl-2-hexadecen-1-ol
Rt=34.427	E-15-Heptadecenal
Rt=42.215	n-Tetracosanol
