# Supplementary material for: Development and Characterization of a Nanophyton iliense-Based Gel for Topical Application
Source: Pharmaceutics. 2026 Jun 9;18(6):710. doi: 10.3390/pharmaceutics18060710 (PMC13306694; doi:10.3390/pharmaceutics18060710)
Supplement: Supplementary file 1 [file pharmaceutics-18-00710-s001.zip › Table S6. GCΓÇôMS identified compounds in Nanophyton iliense extract (May 23 sample).xlsx]

## Sheet: Tentative NIST Library Results 
Tentative NIST Library Results
Sample	MK-NE-M-f-17+18(2,3)
RT	Compound Name	Match Factor	Component Area	Area %
26.427	Phytol acetate	94.8	2.31219e+06	37.9101
31.8167	13-Hexyloxacyclotridec-10-en-2-one	93.8	3.78695e+06	62.0899
			6.09914e+06
18.653	2-Ethylnon-1-en-3-ol	28.7	860164
32.539	Phytol	71.2	1.39795e+06
34.385	Glycidol oleate	14.2	1.65833e+06
36.353	Methyl (9Z)-12-hydroxy-9-octadecenoate	34.6	1.07926e+06
43.868	Glycidyl palmitoleate	24.8	9.55274e+06
44.259	β-Monoolein	17.2	8.3617e+06
47.917	3-Hydroxyspirost-8-en-11-one	10.3	8.17601e+06
49.193	1-Glyceryl ricinoleate	60.3	1.12954e+08
51.468	3,5-Stigmastadien-7-one	57	3.51295e+06
Rt=26.427	Phytol acetate
Rt=31.817	13-Hexyloxacyclotridec-10-en-2-one
Rt=49.193	1-Glyceryl ricinoleate
